# Supplementary material for: Fission Yeast Pxd1 Promotes Proper DNA Repair by Activating Rad16XPF and Inhibiting Dna2
Source: PLoS Biol. 2014 Sep 9;12(9):e1001946. doi: 10.1371/journal.pbio.1001946 (PMC4159138; doi:10.1371/journal.pbio.1001946)
Supplement: Table S4 — Data used to generate the histograms in Figure 7 . (XLS) [file pbio.1001946.s011.xls]

## Sheet: Sheet1
Figure 7B	pxd1Δ partially suppressed the resection defect of exo1Δ
Strain	Replicate	% DNA resection at 35 bp from HO site	% DNA resection at 5.4 kb from HO site	% DNA resection at 9.4 kb from HO site
wild type	1	42.252	39.2025	16.7629
	2	45.2607	41.1568	18.5774
	3	45.1868	41.1015	18.6612
pxd1Δ	1	42.6808	33.1968	15.8018
	2	38.9671	28.9897	13.75
	3	41.447	31.6006	13.7748
rqh1Δ	1	58.5289	32.1902	6.93139
	2	51.0092	23.8556	4.36967
	3	50.0465	30.6853	6.10917
rqh1Δ pxd1Δ	1	51.0208	28.3033	5.21454
	2	52.2892	30.3732	6.387
	3	50.9286	27.1642	5.83437
exo1Δ	1	50.7669	9.31434	2.2401
	2	50.443	8.06799	1.97062
	3	52.032	8.29228	2.18154
exo1Δ pxd1Δ	1	48.0963	17.0275	4.50948
	2	46.5895	14.2737	4.25698
	3	46.7861	14.2404	4.3162
Figure 7C	pxd1Δ did not suppress the resection defect of exo1Δ rqh1Δ.
Strain	Replicate	% DNA resection at 35 bp from HO site	% DNA resection at 3.1 kb from HO site	% DNA resection at 5.4 kb from HO site
wild type	1	39.3607	36.3059	18.7806
	2	42.1059	37.4498	19.3477
	3	45.2145	38.0581	20.1102
pxd1Δ	1	42.9239	34.6742	19.9357
	2	40.5523	35.4083	19.0968
	3	42.6938	34.7258	18.4316
rqh1Δ exo1Δ	1	60.6886	1.5186	1.59383
	2	58.3332	1.43886	1.43177
	3	57.4345	1.38602	1.41404
rqh1Δ exo1Δ pxd1Δ	1	56.8445	1.49187	1.29586
	2	55.9879	1.3775	1.13016
	3	54.2705	1.48068	1.0901
Figure 7D	The C-terminal region of Pxd1 is necessary and sufficient for resection attenuation in an exo1Δ pxd1Δ background.
Strain	Replicate	% DNA resection at 9.4 kb from HO site	% DNA resection at 20 kb from HO site
wild type	1	56.9753	30.5733
	2	52.4807	27.482
	3	55.5162	26.4739
exo1Δ	1	20.0179	6.0201
	2	17.6143	6.04726
	3	17.8081	6.02594
exo1Δ pxd1Δ	1	28.3011	12.7232
	2	24.9337	11.7022
	3	21.9669	10.7632
exo1Δ pxd1Δ pxd1-YFH	1	8.82923	2.80144
	2	9.98316	3.05326
	3	10.0362	3.37278
exo1Δ pxd1Δ pxd1-Δ(9-100)-YFH	1	6.34104	2.0246
	2	6.29822	2.07695
	3	6.03374	1.99111
exo1Δ pxd1Δ pxd1-Δ(108-226)-YFH	1	4.12131	2.24558
	2	4.22283	2.28008
	3	4.13928	2.18715
exo1Δ pxd1Δ pxd1-Δ(302-348)-YFH	1	23.2843	14.0832
	2	23.281	14.674
	3	22.5567	14.1832
exo1Δ pxd1Δ pxd1-Δ(9-226)-YFH	1	13.638	5.90409
	2	10.9158	6.14581
	3	13.6573	6.96787
Figure 7F	Removing the C-terminal region of Pxd1 increased the usage of partner2 in both exo1Δ and exo1+ backgrounds.
Strain	Replicate	Ratio(partner2/partner1)
wild type	1	0.572519
	2	0.649254
	3	0.664336
exo1Δ	1	0.190141
	2	0.196078
	3	0.166667
pxd1Δ pxd1-Δ(302-348)-YFH	1	0.990654
	2	0.827586
	3	0.914729
exo1Δ pxd1Δ pxd1-Δ(302-348)-YFH	1	0.563492
	2	0.551515
	3	0.494048
